# Supplementary material for: New findings of Dunyu (Eugaleaspiformes, Galeaspida) from the Xiaoxi Formation in South China and their biostratigraphic significance
Source: PeerJ. 2024 Dec 24;12:e18760. doi: 10.7717/peerj.18760 (PMC11674142; doi:10.7717/peerj.18760)
Supplement: Supplemental Information 3 [file peerj-12-18760-s003.zip]

Archive with 1 entries (1 files):
- Data matrix for the phylogenetic analysis of Galeaspida
