# Supplementary material for: New findings of Dunyu (Eugaleaspiformes, Galeaspida) from the Xiaoxi Formation in South China and their biostratigraphic significance
Source: PeerJ. 2024 Dec 24;12:e18760. doi: 10.7717/peerj.18760 (PMC11674142; doi:10.7717/peerj.18760)
Supplement: Supplemental Information 3 [file peerj-12-18760-s003.zip › Data matrix for the phylogenetic analysis of Galeaspida]

#NEXUS
[written Fri Jul 12 10:43:30 CST 2024 by Mesquite  version 3.81 (build 955) at 192.168.0.102/192.168.0.102]

BEGIN TAXA;
	TITLE Taxa;
	DIMENSIONS NTAX=58;
	TAXLABELS
		Ateleaspis_tessellata Anjiaspis_ericius Anjiaspis_reticularis Antiquisagittaspis_cornuta Asiaspis_expansa Bannhuanaspis_vukhuci Changxingaspis_gui Damaspis_vartus Dayongaspis_hunanensis Dayongaspis_colubra Dongfangaspis_major Duyunolepis_paoyangensis Dunyu_longiforus Dunyu_tianlu Dunyu_xiushanensis Eugaleaspis_changi Falxcornus_liui Gantarostraspis_gengi Geraspis_rara Gumuaspis_rostrata Hanyangaspis_guodingshanensis Huananaspis_wudinensis Jiangxialepis_jiujiangensis Jiangxialepis_retrospina_ Jiangxialepis_rongi Kwangnanaspis_subtriangularis_ Laxaspis_qujingensis Lopadaspis_pinglensis_ Lungmenshanaspis_kiangyouensis_ Macrothyraspis_longicornis_ Meishanaspis_lehmani Microhoplonaspis_microthyris_ Nanpanaspis_microculus Nanningaspis_zengi Nochelaspis_maeandrine Pentathyraspis_pelta Platylomaspis_serratus Polybranchiaspis_liaojiaoshanensis Pterogonaspis_yuhaii Qingmenaspis_microculus_ Qingshuiaspis_junqingi Qushiaspis_elaia Rumporostralis_xikengensis Rumporostralis_shipanensis Rhegmaspis_xiphoidea Sanchaspis_magalarostrata_ Sanqiaspis_rostrata Shuyu_zhejiangensis Sinogaleaspis_shankouensis_ Sinoszechuanaspis_yanmenpaensis_ Stephaspis_dipteriga Tridensaspis_magnoculus Wenshanaspis_zhichangensis Wumengshanaspis_cuntianensis Xitunaspis_magnus_ Yongdongaspis_littoralis Yunnanogaleaspis_major Zhaotongaspis_janvieri_ 
	;

END;


BEGIN CHARACTERS;
	TITLE  Character_Matrix;
	DIMENSIONS  NCHAR=67;
	FORMAT DATATYPE = STANDARD RESPECTCASE GAP = - MISSING = ? SYMBOLS = "  0 1 2 3 4 5";
	CHARSTATELABELS 
		1 Median_dorsal_opening /  absent present,
		2 Festooned_pattern_of_sensory_canals_on_dorsal_surface_of_headshield /  absent present,
		3 Aspidine_tubercles /  absent present,
		4 Shape_of_headshield /  'trapezoid-like' 'triangular-like' 'oval-like' 'armet-like' 'fork-like' ' torpedo-like',
		5 Margin_of_headshield /  serrated smooth,
		6 Shape_of_median_dorsal_opening /  'transverse slit-like' 'oval-like' _slender_longitudinal_oval,
		7 Longitudinal_oval_dorsal_opening /  'not slit-like (length/width<6)' ' slit-like (length/width>6)',
		8 'Heart-shaped median dorsal opening' /  absent present,
		9 'Position of median dorsal opening:' /  not_subterminal subterminal,
		10 Anterior_end_of_median_dorsal_opening /  subterminal some_distance_behind_rostral_margin_of_shield terminal,
		11 Posterior_end_of_median_dorsal_opening /  in_front_of_or_level_with_anterior_margin_of_orbital_opening between_anterior_margin_of_orbital_opening_and_posterior_margin_of_orbital_opening posteriorly_beyond_posterior_margin_of_orbital_opening,
		12 Size_of_orbital_openings /  large small,
		13 Position_of_orbital_openings /  'dorsal position and close to mid-line of headshield' 'dorsal position and not close to mid-line of headshield' lateral_position ventrolaterally_placed_orbital_openings,
		14 Cornual_process /  _absent _present,
		15 Extending_trajectory_of_cornual_process /  projecting_posterolaterally projecting_laterally projecting_backward,
		16 Portion_of_headshield_behind_cornual_process /  short long,
		17 Position_of_cornual_process_base /  near_posterior_end_of_headshield away_from_posterior_end_of_headshield,
		18 Spines_on_cornual_process /  absent present,
		19 Inner_cornual_process /  present absent,
		20 Shape_of_inner_cornual_process /  'broad leaf-shaped' 'spine-shaped',
		21 Rostral_margin_of_headshield /  without_rostral_angle with_rostral_angle,
		22 Rostral_process /  absent present,
		23 Shape_of_rostral_process /  broad slender,
		24 Spines_or_tubercles_on_margin_of_rostral_process /  absent present,
		25 Fenestrae_on_dorsal_surface_of_headshield /  absent present,
		26 Size_of_dorsal_fenestra /  small large,
		27 Shape_of_dorsal_fenestra /  'slender oval-like' 'broad bean-like',
		28 Position_of_dorsal_fenestra /  'lateral-dorsal position' dorsal_position,
		29 Position_of_dorsal_fenestra_relative_to_orbital_opening /  'orbital opening inside, fenestra outside' 'orbital opening outside, fenestra inside',
		30 'Median transverse canals (mtc)' /  two one more_than_two,
		31 'Short branches running from posterior supraorbital canal (soc2)' /  absent present,
		32 Lateral_transverse_canal /  short long,
		33 Branching_end_of_lateral_transverse_canal /  absent present,
		34 Lateral_transverse_canals_leaving_from_infraorbital_canal /  present absent,
		35 The_lateral_transverse_canals_leaving_from_infraorbital_canal_before_ltcd /  present absent,
		36 'Fourth lateral transverse canal (ltc4)' /  present absent,
		37 Lateral_transverse_canals_behind_ltc4 /  present absent,
		38 'Anterior supraorbital canal (soc1)' /  absent present,
		39 'Posterior supraorbital canal (soc2)' /  present absent,
		40 'Posterior supraorbital canals (soc2) meet with infraorbital canal (ifc)' /  no yes,
		41 'Posterior supraorbital canals (soc2)' /  'funnel-shaped' parallel 'V-shaped',
		42 'Branching end of posterior supraorbital canals (soc2)' /  absent present,
		43 'Medial dorsal canal (mdc)' /  develeped degenerated absent,
		44 Medial_dorsal_canal_and_posterior_supraorbital_canal /  unjointed contact,
		45 'U-shaped medial dorsal canal' /  absent present,
		46 Portion_of_headshield_behind_dorsal_commissure_proportionally /  long short,
		47 Postbranchial_wall /  short long,
		48 Elongated_branchial_region /  absent present,
		49 Number_of_branchial_fossae /  5~7_pairs 9~17_pairs more_than_20_pairs,
		50 Maximum_width_of_headshield_placed /  posteriorly medially,
		51 'Width/length in oval-like headshield' /  '< 1' '>1',
		52 Nearly_parallel_lateral_margins_of_headshield /  absent present,
		53 Broad_and_large_middle_dorsal_spine_of_headshield /  absent present,
		54 Broad_ventral_rim /  absent present,
		55 The_unclosed_rostral_margin /  present absent,
		56 The_ornamentation_of_the_headshield /  'star-shaped tubercles' tiny_granular_tubercles coarse_granular_tubercles 'polygon-shaped tubercles' central_big_tubercles_surronded_by_radially_arranged_tubercles,
		57 Pineal_organ /  on_front_of_or_level_with_posterior_margin_of_orbital_opening behind_posterior_margin_of_orbital_opening,
		58 'Ratio between pre-pineal length and post-pineal length in mid-line of cephalic shield larger than 1.0' /  no yes,
		59 The_preorbital_commissure /  absent present,
		60 Ventrally_curved_branchial_fossae /  absent present,
		61 Ventral_rim_of_headshield /  absent present,
		62 'Sickle-like complex of cornual and inner cornual processes (the angle of the cornual and inner cornual processes is equal to or more than 90 degrees)' /  absent present,
		63 The_inner_cornual_process_exceeds_the_posterior_edge_of_the_cornual_process_in_the_galeaspids_with_triangular_headshields /  absent present,
		64 Median_dorsal_ridge_or_spine_of_headshield /  absent present,
		65 Central_canal /  absent present,
		66 Dermal_bone_of_headshield /  no_less_than_1_mm_in_thickness less_than_1_mm_in_thickness,
		67 Vestige_of_median_transverse_canal /  absent _present ; 
	MATRIX
	Ateleaspis_tessellata               00001??0???000??????00???????00??????01???0?0??000???01????010?0??0
	Anjiaspis_ericius                   1111020001010100000100??0?????000??01?00100?110000?0011101?010110?0
	Anjiaspis_reticularis               1111020001000100000110??0?????00000??0001001110000?001110110100???0
	Antiquisagittaspis_cornuta          111411?001002101100011000????1011010100021200001?0?01011???010?10?0
	Asiaspis_expansa                    111311?001011110000111100????10?011?10002020000110?00010???010?00?0
	Bannhuanaspis_vukhuci               111211?0010010????0000??0????101100000012020000111?0001????010?00?0
	Changxingaspis_gui                  111200?0100000????0000??0????0001000001???20001001000011000010?01?0
	Damaspis_vartus                     111211?0010010????0000??0????11110000001201000011110?011101010?11?0
	Dayongaspis_hunanensis              111101?010000100000000??0????00000000?1???20000000?0?010?00010?00?0
	Dayongaspis_colubra                 111101?010000100000000??0????000000001000020000000?0?011?00010?00?0
	Dongfangaspis_major                 111211?0010010????0000??0????11110000001202000012100001?10?010?00?0
	Duyunolepis_paoyangensis            111211?0010110????1?00??0?????0??????0???????0012100001010?010?0???
	Dunyu_longiforus                    1111121001201120001?00??0????101111111000001110000?00013110010?00?0
	Dunyu_tianlu                        1111121001201120001?00??0????10101111?000001110000?00013110010?00?0
	Dunyu_xiushanensis                  1111121001201120001?00??0????101011111000001110000?00013110010?0000
	Eugaleaspis_changi                  1111121001101100001?00??0????101011111001001110000?0001?110010?0010
	Falxcornus_liui                     1111121001101100000010??0????1?101111?00100111???0?00011110??110010
	Gantarostraspis_gengi               111411?001102???????11010?????01101010002120000110?10011???010?00??
	Geraspis_rara                       111111?001001100001?00??0?????010110100000200?0010?0001110?010?0???
	Gumuaspis_rostrata                  111411?0010010????0011000????1010010?00020200001?10000100??010?00?0
	Hanyangaspis_guodingshanensis       111010?0100020????0000??0????0000000001???20000?00?0?010?00010?10?0
	Huananaspis_wudinensis              111311?10101211?001011100?????0???????????????01?0?00011??0010?1???
	Jiangxialepis_jiujiangensis         1111120002001100000100??0????1?000001?00002?01???0?01002000?10010?0
	Jiangxialepis_retrospina_           1111120002001100000100??0????1?000001?00002?01???0?01003000??0010?0
	Jiangxialepis_rongi                 1111020002001100010100??0????1?000001000002?010000?01004000010010?0
	Kwangnanaspis_subtriangularis_      111111?001001100001?00??0????10?011?10????200?0010?0?010???010?00?0
	Laxaspis_qujingensis                111211?0010010????0000??0????11110000001201000011110?010101010?11?0
	Lopadaspis_pinglensis_              111211?0010010????1?00??0????101101010012020000121000010???010?10?0
	Lungmenshanaspis_kiangyouensis_     111311?101011110001?111010000?0???????????????0110?000110??010?0???
	Macrothyraspis_longicornis_         111311?101012110101?11101111110???1??0002020000110?000111??010?1??0
	Meishanaspis_lehmani                1111120002001100000100??0????10000001?0000??010000?00014000010000?0
	Microhoplonaspis_microthyris_       111211?0010010????0000??10000?0??????0???????0011100001????010?0???
	Nanpanaspis_microculus              111311?00101111110??11100????10101101000202000011100?01????01??00?0
	Nanningaspis_zengi                  11141???01???0????1011000????????????????????????100?112???010?0???
	Nochelaspis_maeandrine              1111121001001100000000??0????10101111?001001110000?00010100010100?0
	Pentathyraspis_pelta                111211?0010110????0010??1000010?0?1011002020000111000010???010?00?0
	Platylomaspis_serratus              11140???01???0????1011000???????????????????????0100?112???010?0???
	Polybranchiaspis_liaojiaoshanensis  111211?0010010????0000??0????111000000012010000111000010101010?11?0
	Pterogonaspis_yuhaii                1111121001101110000011100????101011111001001110000?000111?001110011
	Qingmenaspis_microculus_            111311?001010110001?111011110?0???????????????01?0?0001?1??010?0???
	Qingshuiaspis_junqingi              1111120002001100000100??0????10000001000002?010000?00012000010010?0
	Qushiaspis_elaia                    111411?0011?2120100111100?????011??01?0?20????0110?0001411?010?0???
	Rumporostralis_xikengensis          1111120002001100000100??0????201010011002001110000?00002010010000?0
	Rumporostralis_shipanensis          1111120002001100000100??0????????????????????10000?000020??01000???
	Rhegmaspis_xiphoidea                111511?0011130????1?11110?????0???????0?20????0110?1001310?100?0???
	Sanchaspis_magalarostrata_          111411?001001101100011000????101101010012120000110?010111?1011?11?0
	Sanqiaspis_rostrata                 111411?001002120001?11000????10?011??0002020000110?10011???010?00?0
	Shuyu_zhejiangensis                 1111120002001100000100??0????10100001?00002?010000?00011000010000?0
	Sinogaleaspis_shankouensis_         1111120001101100000100??0????201000011002001110000?00012101010001?0
	Sinoszechuanaspis_yanmenpaensis_    111311?101012110111?111011111?0?0110100020200001?0?00011??1010?0???
	Stephaspis_dipteriga                111301?001011110101?1110100001???01?00002020000??0?00011???010?00?0
	Tridensaspis_magnoculus             111112100110111000??11100????10??????100?001110000?00011??0011?0011
	Wenshanaspis_zhichangensis          111411?001002100010000??0????201101000002120000120?0001100?010?01?0
	Wumengshanaspis_cuntianensis        111511?001?03120000111110?????0???????????????0110?1001210?100?0???
	Xitunaspis_magnus_                  1111121001101100001?00??0????10101111100000111???0?00003110??0?0101
	Yongdongaspis_littoralis            1111120001101100000000??0????101000111001001110000?00011111010001?1
	Yunnanogaleaspis_major              1111120001001100000000??0????101011111001001110000?00011100010000?0
	Zhaotongaspis_janvieri_             111411?00100210111?100??0????101101010002?20000120?00011???01??00?0

;

END;
BEGIN ASSUMPTIONS;
	TYPESET * UNTITLED   =  unord:  1- 67;

END;

BEGIN MESQUITECHARMODELS;
	ProbModelSet * UNTITLED   =  'Mk1 (est.)':  1- 67;
END;

Begin MESQUITE;
		MESQUITESCRIPTVERSION 2;
		TITLE AUTO;
		tell ProjectCoordinator;
		timeSaved 1720752210440;
		getEmployee #mesquite.minimal.ManageTaxa.ManageTaxa;
		tell It;
			setID 0 5397378155903800296;
			tell It;
				setDefaultOrder  0 50 1 2 3 4 5 6 7 55 8 9 62 63 43 42 47 10 11 38 12 13 58 48 59 14 15 16 17 18 19 20 21 37 39 22 36 23 41 24 49 46 28 44 45 25 26 27 29 30 35 40 31 32 52 51 33 34;
				attachments ;
			endTell;
		endTell;
		getEmployee #mesquite.charMatrices.ManageCharacters.ManageCharacters;
		tell It;
			setID 0 6771120034037206001;
			tell It;
				setDefaultOrder  0 1 2 3 4 5 6 7 8 9 10 11 12 13 14 15 16 17 18 19 20 21 22 23 24 25 26 27 28 29 30 31 32 33 34 35 36 37 38 39 40 41 42 43 44 45 46 47 48 49 50 51 52 53 54 55 56 57 58 59 60 61 62 66 63 64 65;
				attachments ;
			endTell;
			mqVersion 381;
			checksumv 0 3 2364686052 null  getNumChars 67 numChars 67 getNumTaxa 58 numTaxa 58   short true   bits 63   states 63   sumSquaresStatesOnly 14493.0 sumSquares 14493.0 longCompressibleToShort false usingShortMatrix true   NumFiles 1 NumMatrices 1;
			mqVersion;
		endTell;
		getWindow;
		tell It;
			suppress;
			setResourcesState false false 55;
			setPopoutState 300;
			setExplanationSize 0;
			setAnnotationSize 0;
			setFontIncAnnot 0;
			setFontIncExp 0;
			setSize 1512 801;
			setLocation 1701 153;
			setFont SanSerif;
			setFontSize 10;
			getToolPalette;
			tell It;
			endTell;
			desuppress;
		endTell;
		getEmployee  #mesquite.charMatrices.BasicDataWindowCoord.BasicDataWindowCoord;
		tell It;
			showDataWindow #6771120034037206001 #mesquite.charMatrices.BasicDataWindowMaker.BasicDataWindowMaker;
			tell It;
				getWindow;
				tell It;
					getTable;
					tell It;
						rowNamesWidth 306;
					endTell;
					setExplanationSize 30;
					setAnnotationSize 20;
					setFontIncAnnot 0;
					setFontIncExp 0;
					setSize 1457 729;
					setLocation 1701 153;
					setFont SanSerif;
					setFontSize 18;
					getToolPalette;
					tell It;
						setTool mesquite.charMatrices.BasicDataWindowMaker.BasicDataWindow.ibeam;
					endTell;
					setActive;
					setTool mesquite.charMatrices.BasicDataWindowMaker.BasicDataWindow.ibeam;
					colorCells  #mesquite.charMatrices.NoColor.NoColor;
					colorRowNames  #mesquite.charMatrices.NoColor.NoColor;
					colorColumnNames  #mesquite.charMatrices.NoColor.NoColor;
					colorText  #mesquite.charMatrices.NoColor.NoColor;
					setBackground White;
					toggleShowNames on;
					toggleShowTaxonNames on;
					toggleTight off;
					toggleThinRows off;
					toggleShowChanges on;
					toggleSeparateLines off;
					toggleShowStates on;
					toggleReduceCellBorders off;
					toggleAutoWCharNames on;
					toggleAutoTaxonNames off;
					toggleShowDefaultCharNames off;
					toggleConstrainCW on;
					toggleBirdsEye off;
					toggleColorOnlyTaxonNames off;
					toggleShowPaleGrid off;
					toggleShowPaleCellColors off;
					toggleShowPaleExcluded off;
					togglePaleInapplicable on;
					togglePaleMissing off;
					toggleShowBoldCellText off;
					toggleAllowAutosize on;
					toggleColorsPanel off;
					toggleDiagonal on;
					setDiagonalHeight 80;
					toggleLinkedScrolling on;
					toggleScrollLinkedTables off;
				endTell;
				showWindow;
				getWindow;
				tell It;
					forceAutosize;
				endTell;
				getEmployee #mesquite.charMatrices.AlterData.AlterData;
				tell It;
					toggleBySubmenus off;
				endTell;
				getEmployee #mesquite.charMatrices.ColorByState.ColorByState;
				tell It;
					setStateLimit 9;
					toggleUniformMaximum on;
				endTell;
				getEmployee #mesquite.charMatrices.ColorCells.ColorCells;
				tell It;
					setColor Red;
					removeColor off;
				endTell;
				getEmployee #mesquite.categ.StateNamesEditor.StateNamesEditor;
				tell It;
					makeWindow;
					tell It;
						setExplanationSize 30;
						setAnnotationSize 20;
						setFontIncAnnot 0;
						setFontIncExp 0;
						setSize 1457 729;
						setLocation 1701 153;
						setFont SanSerif;
						setFontSize 10;
						getToolPalette;
						tell It;
							setTool mesquite.categ.StateNamesEditor.StateNamesWindow.ibeam;
						endTell;
						rowsAreCharacters on;
						toggleConstrainChar on;
						toggleConstrainCharNum 3;
						togglePanel off;
						toggleSummaryPanel off;
					endTell;
					showWindow;
				endTell;
				getEmployee #mesquite.categ.StateNamesStrip.StateNamesStrip;
				tell It;
					showStrip off;
				endTell;
				getEmployee #mesquite.charMatrices.AnnotPanel.AnnotPanel;
				tell It;
					togglePanel off;
				endTell;
				getEmployee #mesquite.charMatrices.CharReferenceStrip.CharReferenceStrip;
				tell It;
					showStrip off;
				endTell;
				getEmployee #mesquite.charMatrices.QuickKeySelector.QuickKeySelector;
				tell It;
					autotabOff;
				endTell;
				getEmployee #mesquite.charMatrices.SelSummaryStrip.SelSummaryStrip;
				tell It;
					showStrip off;
				endTell;
				getEmployee #mesquite.categ.SmallStateNamesEditor.SmallStateNamesEditor;
				tell It;
					panelOpen true;
				endTell;
			endTell;
		endTell;
		endTell;
end;
